# Supplementary material for: Measurement of quality of stroke care with national electronic health records: a prospective cohort study during and after the COVID-19 pandemic
Source: BMJ Open. 2026 May 19;16(5):e114881. doi: 10.1136/bmjopen-2025-114881 (PMC13202037; doi:10.1136/bmjopen-2025-114881)
Supplement: Supplementary file 2 [file bmjopen-16-5-s002.csv]

source	stroke_type	code	description	SSNAP: Ischaemic stroke (n=193135)	SSNAP: Haemorrhagic stroke (n=26650)	SSNAP: Missing stroke type (n=825)	SSNAP: No record (n=205200)	HES-APC: Ischaemic stroke (n=233345)	HES-APC: Haemorrhagic stroke (n=39130)	HES-APC: NOS stroke (n=8860)	HES-APC: No stroke record (n=145850)	GDPPR: Ischaemic stroke (n=129095)	GDPPR: Haemorrhagic stroke (n=26495)	GDPPR: NOS stroke (n=171300)	GDPPR: No stroke record (n=121460)	ONS Deaths: Ischaemic stroke (n=14415)	ONS Deaths: Haemorrhagic stroke (n=15615)	ONS Deaths: NOS stroke (n=31760)	ONS Deaths: No stroke record (n=366205)	All strokes (n=425675)
SSNAP	Ischaemic	I	Infarction	193135 (100.0)	0 (0.0)	120 (14.5)	0 (0.0)	174505 (74.8)	1750 (4.5)	4790 (54.1)	13120 (9.0)	68835 (53.3)	1600 (6.0)	83050 (48.5)	53560 (44.1)	7130 (49.5)	710 (4.5)	10975 (34.6)	175410 (47.9)	193135 (45.4)
SSNAP	Haemorrhagic	PIH	Primary Intracerebral Haemorrage	0 (0.0)	26650 (100.0)	10 (1.2)	0 (0.0)	1525 (0.7)	22125 (56.5)	45 (0.5)	3070 (2.1)	795 (0.6)	10715 (40.4)	5650 (3.3)	11475 (9.4)	90 (0.6)	5235 (33.5)	560 (1.8)	20950 (5.7)	26650 (6.3)
SSNAP	Missing stroke type	missing	Missing	120 (0.1)	10 (0.0)	825 (100.0)	0 (0.0)	630 (0.3)	65 (0.2)	25 (0.3)	110 (0.1)	305 (0.2)	35 (0.1)	290 (0.2)	260 (0.2)	25 (0.2)	10 (0.1)	55 (0.2)	740 (0.2)	825 (0.2)
HES-APC	Ischaemic	I63	Cerebral infarction	174505 (90.4)	1525 (5.7)	630 (76.4)	56795 (27.7)	233345 (100.0)	325 (0.8)	1175 (13.3)	0 (0.0)	82065 (63.6)	1820 (6.9)	97380 (56.8)	68395 (56.3)	9640 (66.9)	845 (5.4)	14210 (44.7)	210075 (57.4)	233345 (54.8)
HES-APC	Haemorrhagic	I61	Nontraumatic intracerebral hemorrhage	1750 (0.9)	22125 (83.0)	65 (7.9)	15205 (7.4)	325 (0.1)	39130 (100.0)	15 (0.2)	0 (0.0)	880 (0.7)	14825 (56.0)	6765 (3.9)	19055 (15.7)	195 (1.4)	8825 (56.5)	785 (2.5)	29670 (8.1)	39130 (9.2)
HES-APC	Not otherwise specified	I64	Stroke, not specified as haemorrhage or infarction	4790 (2.5)	45 (0.2)	25 (3.0)	3995 (1.9)	1175 (0.5)	15 (0.0)	8860 (100.0)	0 (0.0)	1465 (1.1)	50 (0.2)	3755 (2.2)	3930 (3.2)	125 (0.9)	25 (0.2)	720 (2.3)	8000 (2.2)	8860 (2.1)
GDPPR	Ischaemic	432504007	Cerebral infarction (disorder)	19120 (9.9)	175 (0.7)	100 (12.1)	16140 (7.9)	23580 (10.1)	200 (0.5)	335 (3.8)	11515 (7.9)	35510 (27.5)	265 (1.0)	5240 (3.1)	0 (0.0)	515 (3.6)	35 (0.2)	415 (1.3)	34605 (9.4)	35510 (8.3)
GDPPR	Ischaemic	230698000	Lacunar infarction	14435 (7.5)	105 (0.4)	65 (7.9)	16795 (8.2)	16920 (7.3)	110 (0.3)	320 (3.6)	14125 (9.7)	31395 (24.3)	125 (0.5)	3660 (2.1)	0 (0.0)	60 (0.4)	0 (0.0)	125 (0.4)	31220 (8.5)	31395 (7.4)
GDPPR	Ischaemic	230695002	Partial anterior cerebral circulation infarction (disorder)	8175 (4.2)	120 (0.5)	25 (3.0)	2345 (1.1)	9300 (4.0)	105 (0.3)	195 (2.2)	1105 (0.8)	10665 (8.3)	65 (0.2)	1960 (1.1)	0 (0.0)	40 (0.3)	0 (0.0)	120 (0.4)	10510 (2.9)	10665 (2.5)
GDPPR	Ischaemic	230696001	Posterior cerebral circulation infarction (disorder)	4430 (2.3)	40 (0.2)	20 (2.4)	2570 (1.3)	5160 (2.2)	40 (0.1)	180 (2.0)	1705 (1.2)	7055 (5.5)	35 (0.1)	1230 (0.7)	0 (0.0)	25 (0.2)	0 (0.0)	55 (0.2)	6980 (1.9)	7055 (1.7)
GDPPR	Ischaemic	307766002	Left sided cerebral infarction	4050 (2.1)	35 (0.1)	15 (1.8)	2385 (1.2)	4865 (2.1)	35 (0.1)	60 (0.7)	1540 (1.1)	6480 (5.0)	40 (0.2)	1030 (0.6)	0 (0.0)	70 (0.5)	0 (0.0)	85 (0.3)	6335 (1.7)	6480 (1.5)
GDPPR	Ischaemic	95460007	Cerebellar infarction	3575 (1.9)	35 (0.1)	20 (2.4)	5685 (2.8)	4430 (1.9)	55 (0.1)	55 (0.6)	4790 (3.3)	9315 (7.2)	50 (0.2)	1095 (0.6)	0 (0.0)	45 (0.3)	0 (0.0)	50 (0.2)	9215 (2.5)	9315 (2.2)
GDPPR	Ischaemic	307767006	Right sided cerebral infarction	3380 (1.8)	30 (0.1)	15 (1.8)	2155 (1.1)	4130 (1.8)	35 (0.1)	45 (0.5)	1385 (0.9)	5575 (4.3)	35 (0.1)	805 (0.5)	0 (0.0)	60 (0.4)	0 (0.0)	75 (0.2)	5450 (1.5)	5575 (1.3)
GDPPR	Ischaemic	230694003	Total anterior cerebral circulation infarction (disorder)	2700 (1.4)	65 (0.2)	15 (1.8)	690 (0.3)	3135 (1.3)	75 (0.2)	45 (0.5)	220 (0.2)	3460 (2.7)	50 (0.2)	720 (0.4)	0 (0.0)	125 (0.9)	15 (0.1)	235 (0.7)	3100 (0.8)	3460 (0.8)
GDPPR	Ischaemic	276219001	Occipital cerebral infarction (disorder)	2060 (1.1)	35 (0.1)	10 (1.2)	2460 (1.2)	2645 (1.1)	45 (0.1)	30 (0.3)	1855 (1.3)	4565 (3.5)	40 (0.2)	745 (0.4)	0 (0.0)	25 (0.2)	0 (0.0)	25 (0.1)	4520 (1.2)	4565 (1.1)
GDPPR	Ischaemic	230691006	CVA - cerebrovascular accident due to cerebral artery occlusion	1800 (0.9)	20 (0.1)	0 (0.0)	1310 (0.6)	2080 (0.9)	25 (0.1)	50 (0.6)	990 (0.7)	3130 (2.4)	25 (0.1)	595 (0.3)	0 (0.0)	25 (0.2)	0 (0.0)	65 (0.2)	3045 (0.8)	3130 (0.7)
GDPPR	Ischaemic	413102000	Infarction of basal ganglia (disorder)	1505 (0.8)	80 (0.3)	0 (0.0)	1595 (0.8)	1830 (0.8)	90 (0.2)	20 (0.2)	1245 (0.9)	3185 (2.5)	55 (0.2)	585 (0.3)	0 (0.0)	0 (0.0)	0 (0.0)	10 (0.0)	3165 (0.9)	3185 (0.7)
GDPPR	Ischaemic	195209007	Middle cerebral artery syndrome	1040 (0.5)	0 (0.0)	0 (0.0)	555 (0.3)	1185 (0.5)	0 (0.0)	20 (0.2)	395 (0.3)	1605 (1.2)	10 (0.0)	390 (0.2)	0 (0.0)	20 (0.1)	0 (0.0)	30 (0.1)	1550 (0.4)	1605 (0.4)
GDPPR	Ischaemic	140921000119102	Ischaemic stroke without coma	800 (0.4)	10 (0.0)	0 (0.0)	525 (0.3)	965 (0.4)	0 (0.0)	20 (0.2)	345 (0.2)	1335 (1.0)	0 (0.0)	255 (0.1)	0 (0.0)	10 (0.1)	0 (0.0)	20 (0.1)	1305 (0.4)	1335 (0.3)
GDPPR	Ischaemic	20059004	Occlusion of cerebral artery (disorder)	650 (0.3)	0 (0.0)	0 (0.0)	555 (0.3)	755 (0.3)	0 (0.0)	10 (0.1)	435 (0.3)	1210 (0.9)	0 (0.0)	240 (0.1)	0 (0.0)	10 (0.1)	0 (0.0)	15 (0.0)	1180 (0.3)	1210 (0.3)
GDPPR	Ischaemic	230693009	Anterior cerebral circulation infarction (disorder)	615 (0.3)	0 (0.0)	0 (0.0)	545 (0.3)	705 (0.3)	0 (0.0)	10 (0.1)	450 (0.3)	1165 (0.9)	0 (0.0)	160 (0.1)	0 (0.0)	15 (0.1)	0 (0.0)	10 (0.0)	1140 (0.3)	1165 (0.3)
GDPPR	Ischaemic	95457000	Brain stem infarction	560 (0.3)	0 (0.0)	0 (0.0)	475 (0.2)	675 (0.3)	10 (0.0)	25 (0.3)	335 (0.2)	1045 (0.8)	10 (0.0)	180 (0.1)	0 (0.0)	30 (0.2)	0 (0.0)	30 (0.1)	980 (0.3)	1045 (0.2)
GDPPR	Ischaemic	195213000	Cerebellar stroke syndrome (disorder)	490 (0.3)	10 (0.0)	0 (0.0)	700 (0.3)	590 (0.3)	20 (0.1)	35 (0.4)	565 (0.4)	1200 (0.9)	0 (0.0)	215 (0.1)	0 (0.0)	0 (0.0)	0 (0.0)	15 (0.0)	1180 (0.3)	1200 (0.3)
GDPPR	Ischaemic	71444005	Cerebral thrombosis	490 (0.3)	10 (0.0)	0 (0.0)	530 (0.3)	570 (0.2)	15 (0.0)	10 (0.1)	440 (0.3)	1030 (0.8)	10 (0.0)	220 (0.1)	0 (0.0)	15 (0.1)	0 (0.0)	15 (0.0)	1005 (0.3)	1030 (0.2)
GDPPR	Ischaemic	195189003	Cerebral infarction due to thrombosis of cerebral arteries	420 (0.2)	0 (0.0)	0 (0.0)	120 (0.1)	490 (0.2)	0 (0.0)	0 (0.0)	55 (0.0)	550 (0.4)	0 (0.0)	105 (0.1)	0 (0.0)	0 (0.0)	0 (0.0)	0 (0.0)	530 (0.1)	550 (0.1)
GDPPR	Ischaemic	426107000	Acute lacunar infarction (disorder)	380 (0.2)	0 (0.0)	0 (0.0)	370 (0.2)	500 (0.2)	0 (0.0)	10 (0.1)	250 (0.2)	760 (0.6)	0 (0.0)	115 (0.1)	0 (0.0)	0 (0.0)	0 (0.0)	0 (0.0)	755 (0.2)	760 (0.2)
GDPPR	Ischaemic	371041009	Embolic stroke (disorder)	275 (0.1)	0 (0.0)	0 (0.0)	295 (0.1)	365 (0.2)	0 (0.0)	0 (0.0)	205 (0.1)	575 (0.4)	0 (0.0)	95 (0.1)	0 (0.0)	10 (0.1)	0 (0.0)	0 (0.0)	560 (0.2)	575 (0.1)
GDPPR	Ischaemic	307363008	Multiple lacunar infarcts (disorder)	270 (0.1)	0 (0.0)	0 (0.0)	1255 (0.6)	340 (0.1)	0 (0.0)	0 (0.0)	1180 (0.8)	1525 (1.2)	15 (0.1)	110 (0.1)	0 (0.0)	0 (0.0)	0 (0.0)	0 (0.0)	1515 (0.4)	1525 (0.4)
GDPPR	Ischaemic	195190007	Cerebral infarction due to embolism of cerebral arteries	235 (0.1)	0 (0.0)	0 (0.0)	120 (0.1)	290 (0.1)	0 (0.0)	0 (0.0)	60 (0.0)	355 (0.3)	0 (0.0)	60 (0.0)	0 (0.0)	0 (0.0)	0 (0.0)	0 (0.0)	340 (0.1)	355 (0.1)
GDPPR	Ischaemic	230699008	Pure motor lacunar syndrome	175 (0.1)	0 (0.0)	0 (0.0)	85 (0.0)	185 (0.1)	0 (0.0)	0 (0.0)	75 (0.1)	260 (0.2)	0 (0.0)	40 (0.0)	0 (0.0)	0 (0.0)	0 (0.0)	0 (0.0)	260 (0.1)	260 (0.1)
GDPPR	Ischaemic	195211003	Posterior cerebral artery syndrome	135 (0.1)	0 (0.0)	0 (0.0)	180 (0.1)	175 (0.1)	0 (0.0)	0 (0.0)	140 (0.1)	320 (0.2)	0 (0.0)	70 (0.0)	0 (0.0)	0 (0.0)	0 (0.0)	0 (0.0)	315 (0.1)	320 (0.1)
GDPPR	Ischaemic	16002111000119106	Cerebrovascular accident due to thrombus of left middle cerebral artery (disorder)	125 (0.1)	0 (0.0)	0 (0.0)	30 (0.0)	135 (0.1)	0 (0.0)	0 (0.0)	25 (0.0)	160 (0.1)	0 (0.0)	45 (0.0)	0 (0.0)	0 (0.0)	0 (0.0)	0 (0.0)	155 (0.0)	160 (0.0)
GDPPR	Ischaemic	78569004	Posterior inferior cerebellar artery syndrome	125 (0.1)	0 (0.0)	0 (0.0)	175 (0.1)	135 (0.1)	0 (0.0)	0 (0.0)	165 (0.1)	300 (0.2)	0 (0.0)	70 (0.0)	0 (0.0)	0 (0.0)	0 (0.0)	0 (0.0)	300 (0.1)	300 (0.1)
GDPPR	Ischaemic	373606000	Occlusive stroke (disorder)	110 (0.1)	0 (0.0)	0 (0.0)	85 (0.0)	130 (0.1)	0 (0.0)	0 (0.0)	60 (0.0)	195 (0.2)	0 (0.0)	30 (0.0)	0 (0.0)	0 (0.0)	0 (0.0)	0 (0.0)	190 (0.1)	195 (0.0)
GDPPR	Ischaemic	413758000	Cardioembolic stroke (disorder)	90 (0.0)	0 (0.0)	0 (0.0)	90 (0.0)	120 (0.1)	0 (0.0)	0 (0.0)	60 (0.0)	180 (0.1)	0 (0.0)	30 (0.0)	0 (0.0)	0 (0.0)	0 (0.0)	0 (0.0)	175 (0.0)	180 (0.0)
GDPPR	Ischaemic	230702001	Lacunar ataxic hemiparesis (disorder)	85 (0.0)	0 (0.0)	0 (0.0)	40 (0.0)	90 (0.0)	0 (0.0)	0 (0.0)	30 (0.0)	125 (0.1)	0 (0.0)	35 (0.0)	0 (0.0)	0 (0.0)	0 (0.0)	0 (0.0)	125 (0.0)	125 (0.0)
GDPPR	Ischaemic	16002031000119102	Cerebrovascular accident due to thrombus of right middle cerebral artery (disorder)	80 (0.0)	0 (0.0)	0 (0.0)	35 (0.0)	95 (0.0)	0 (0.0)	0 (0.0)	20 (0.0)	115 (0.1)	0 (0.0)	30 (0.0)	0 (0.0)	0 (0.0)	0 (0.0)	0 (0.0)	110 (0.0)	115 (0.0)
GDPPR	Ischaemic	16000511000119103	Cerebrovascular accident due to occlusion of left middle cerebral artery (disorder)	75 (0.0)	0 (0.0)	0 (0.0)	30 (0.0)	90 (0.0)	0 (0.0)	0 (0.0)	15 (0.0)	105 (0.1)	0 (0.0)	20 (0.0)	0 (0.0)	0 (0.0)	0 (0.0)	0 (0.0)	100 (0.0)	105 (0.0)
GDPPR	Ischaemic	734383005	Thrombosis of left middle cerebral artery (disorder)	75 (0.0)	0 (0.0)	0 (0.0)	30 (0.0)	90 (0.0)	0 (0.0)	0 (0.0)	15 (0.0)	105 (0.1)	0 (0.0)	35 (0.0)	0 (0.0)	0 (0.0)	0 (0.0)	0 (0.0)	100 (0.0)	105 (0.0)
GDPPR	Ischaemic	195210002	Anterior cerebral artery syndrome	70 (0.0)	0 (0.0)	0 (0.0)	100 (0.0)	80 (0.0)	0 (0.0)	0 (0.0)	85 (0.1)	170 (0.1)	0 (0.0)	35 (0.0)	0 (0.0)	0 (0.0)	0 (0.0)	0 (0.0)	165 (0.0)	170 (0.0)
GDPPR	Ischaemic	230704000	Multi-infarct state (disorder)	70 (0.0)	0 (0.0)	0 (0.0)	60 (0.0)	80 (0.0)	0 (0.0)	0 (0.0)	50 (0.0)	130 (0.1)	0 (0.0)	35 (0.0)	0 (0.0)	0 (0.0)	0 (0.0)	0 (0.0)	130 (0.0)	130 (0.0)
GDPPR	Ischaemic	734384004	Thrombosis of right middle cerebral artery (disorder)	65 (0.0)	0 (0.0)	0 (0.0)	25 (0.0)	75 (0.0)	0 (0.0)	0 (0.0)	15 (0.0)	90 (0.1)	0 (0.0)	30 (0.0)	0 (0.0)	0 (0.0)	0 (0.0)	0 (0.0)	90 (0.0)	90 (0.0)
GDPPR	Ischaemic	329641000119104	Cerebrovascular accident due to thrombus of basilar artery (disorder)	60 (0.0)	0 (0.0)	0 (0.0)	30 (0.0)	75 (0.0)	0 (0.0)	0 (0.0)	15 (0.0)	90 (0.1)	0 (0.0)	20 (0.0)	0 (0.0)	0 (0.0)	0 (0.0)	0 (0.0)	85 (0.0)	90 (0.0)
GDPPR	Ischaemic	230700009	Pure sensory lacunar infarction	50 (0.0)	0 (0.0)	0 (0.0)	65 (0.0)	55 (0.0)	0 (0.0)	0 (0.0)	60 (0.0)	115 (0.1)	0 (0.0)	20 (0.0)	0 (0.0)	0 (0.0)	0 (0.0)	0 (0.0)	115 (0.0)	115 (0.0)
GDPPR	Ischaemic	75543006	Cerebral embolism	45 (0.0)	0 (0.0)	0 (0.0)	90 (0.0)	55 (0.0)	0 (0.0)	0 (0.0)	80 (0.1)	135 (0.1)	0 (0.0)	15 (0.0)	0 (0.0)	0 (0.0)	0 (0.0)	0 (0.0)	130 (0.0)	135 (0.0)
GDPPR	Ischaemic	125081000119106	Cerebral infarction due to occlusion of precerebral artery	40 (0.0)	0 (0.0)	0 (0.0)	25 (0.0)	45 (0.0)	0 (0.0)	0 (0.0)	20 (0.0)	65 (0.1)	0 (0.0)	20 (0.0)	0 (0.0)	0 (0.0)	0 (0.0)	0 (0.0)	65 (0.0)	65 (0.0)
GDPPR	Ischaemic	25133001	Completed stroke (disorder)	40 (0.0)	0 (0.0)	0 (0.0)	60 (0.0)	50 (0.0)	0 (0.0)	0 (0.0)	50 (0.0)	100 (0.1)	0 (0.0)	20 (0.0)	0 (0.0)	0 (0.0)	0 (0.0)	0 (0.0)	100 (0.0)	100 (0.0)
GDPPR	Ischaemic	724424009	Cerebral ischemic stroke due to small artery occlusion (disorder)	40 (0.0)	0 (0.0)	0 (0.0)	60 (0.0)	55 (0.0)	0 (0.0)	0 (0.0)	45 (0.0)	100 (0.1)	0 (0.0)	15 (0.0)	0 (0.0)	0 (0.0)	0 (0.0)	0 (0.0)	100 (0.0)	100 (0.0)
GDPPR	Ischaemic	1089411000000104	Cerebral infarction due to occlusion of cerebral artery (disorder)	35 (0.0)	0 (0.0)	0 (0.0)	20 (0.0)	45 (0.0)	0 (0.0)	0 (0.0)	0 (0.0)	55 (0.0)	0 (0.0)	10 (0.0)	0 (0.0)	0 (0.0)	0 (0.0)	0 (0.0)	55 (0.0)	55 (0.0)
GDPPR	Ischaemic	230701008	Pure sensorimotor lacunar infarction (disorder)	30 (0.0)	0 (0.0)	0 (0.0)	15 (0.0)	35 (0.0)	0 (0.0)	0 (0.0)	10 (0.0)	45 (0.0)	0 (0.0)	0 (0.0)	0 (0.0)	0 (0.0)	0 (0.0)	0 (0.0)	45 (0.0)	45 (0.0)
GDPPR	Ischaemic	195185009	Cerebral infarct due to thrombosis of precerebral arteries	25 (0.0)	0 (0.0)	0 (0.0)	25 (0.0)	35 (0.0)	0 (0.0)	0 (0.0)	15 (0.0)	50 (0.0)	0 (0.0)	10 (0.0)	0 (0.0)	0 (0.0)	0 (0.0)	0 (0.0)	50 (0.0)	50 (0.0)
GDPPR	Ischaemic	1089421000000105	Cerebral infarction due to stenosis of cerebral artery (disorder)	20 (0.0)	0 (0.0)	0 (0.0)	15 (0.0)	25 (0.0)	0 (0.0)	0 (0.0)	10 (0.0)	35 (0.0)	0 (0.0)	0 (0.0)	0 (0.0)	0 (0.0)	0 (0.0)	0 (0.0)	35 (0.0)	35 (0.0)
GDPPR	Ischaemic	195230003	Cerebral infarction due to cerebral venous thrombosis, non-pyogenic (disorder)	20 (0.0)	0 (0.0)	0 (0.0)	40 (0.0)	35 (0.0)	0 (0.0)	0 (0.0)	20 (0.0)	60 (0.0)	0 (0.0)	0 (0.0)	0 (0.0)	0 (0.0)	0 (0.0)	0 (0.0)	55 (0.0)	60 (0.0)
GDPPR	Ischaemic	195200006	Carotid artery syndrome hemispheric	15 (0.0)	0 (0.0)	0 (0.0)	40 (0.0)	15 (0.0)	0 (0.0)	0 (0.0)	40 (0.0)	55 (0.0)	0 (0.0)	10 (0.0)	0 (0.0)	0 (0.0)	0 (0.0)	0 (0.0)	55 (0.0)	55 (0.0)
GDPPR	Ischaemic	195186005	Cerebral infarction due to embolism of precerebral arteries	0 (0.0)	0 (0.0)	0 (0.0)	0 (0.0)	0 (0.0)	0 (0.0)	0 (0.0)	0 (0.0)	15 (0.0)	0 (0.0)	0 (0.0)	0 (0.0)	0 (0.0)	0 (0.0)	0 (0.0)	15 (0.0)	15 (0.0)
GDPPR	Ischaemic	230692004	Infarction - precerebral	0 (0.0)	0 (0.0)	0 (0.0)	10 (0.0)	0 (0.0)	0 (0.0)	0 (0.0)	10 (0.0)	15 (0.0)	0 (0.0)	0 (0.0)	0 (0.0)	0 (0.0)	0 (0.0)	0 (0.0)	15 (0.0)	15 (0.0)
GDPPR	Ischaemic	230703006	Dysarthria-clumsy hand syndrome (disorder)	0 (0.0)	0 (0.0)	0 (0.0)	0 (0.0)	0 (0.0)	0 (0.0)	0 (0.0)	0 (0.0)	0 (0.0)	0 (0.0)	0 (0.0)	0 (0.0)	0 (0.0)	0 (0.0)	0 (0.0)	0 (0.0)	0 (0.0)
GDPPR	Ischaemic	24654003	Weber-Gubler syndrome (disorder)	0 (0.0)	0 (0.0)	0 (0.0)	0 (0.0)	0 (0.0)	0 (0.0)	0 (0.0)	0 (0.0)	15 (0.0)	0 (0.0)	0 (0.0)	0 (0.0)	0 (0.0)	0 (0.0)	0 (0.0)	15 (0.0)	15 (0.0)
GDPPR	Ischaemic	276220007	Foville syndrome (disorder)	0 (0.0)	0 (0.0)	0 (0.0)	0 (0.0)	0 (0.0)	0 (0.0)	0 (0.0)	0 (0.0)	10 (0.0)	0 (0.0)	0 (0.0)	0 (0.0)	0 (0.0)	0 (0.0)	0 (0.0)	10 (0.0)	10 (0.0)
GDPPR	Ischaemic	87555007	Claude's syndrome (disorder)	0 (0.0)	0 (0.0)	0 (0.0)	0 (0.0)	0 (0.0)	0 (0.0)	0 (0.0)	0 (0.0)	10 (0.0)	0 (0.0)	0 (0.0)	0 (0.0)	0 (0.0)	0 (0.0)	0 (0.0)	10 (0.0)	10 (0.0)
GDPPR	Ischaemic	90099008	Subcortical leukoencephalopathy (disorder)	0 (0.0)	0 (0.0)	0 (0.0)	40 (0.0)	0 (0.0)	0 (0.0)	0 (0.0)	35 (0.0)	40 (0.0)	0 (0.0)	0 (0.0)	0 (0.0)	0 (0.0)	0 (0.0)	0 (0.0)	40 (0.0)	40 (0.0)
GDPPR	Ischaemic	195201005	Multiple and bilateral precerebral artery syndromes	0 (0.0)	0 (0.0)	0 (0.0)	0 (0.0)	0 (0.0)	0 (0.0)	0 (0.0)	0 (0.0)	0 (0.0)	0 (0.0)	0 (0.0)	0 (0.0)	0 (0.0)	0 (0.0)	0 (0.0)	0 (0.0)	0 (0.0)
GDPPR	Ischaemic	276221006	Millard-Gubler syndrome (disorder)	0 (0.0)	0 (0.0)	0 (0.0)	0 (0.0)	0 (0.0)	0 (0.0)	0 (0.0)	0 (0.0)	0 (0.0)	0 (0.0)	0 (0.0)	0 (0.0)	0 (0.0)	0 (0.0)	0 (0.0)	0 (0.0)	0 (0.0)
GDPPR	Ischaemic	276222004	Top of basilar syndrome (disorder)	0 (0.0)	0 (0.0)	0 (0.0)	0 (0.0)	0 (0.0)	0 (0.0)	0 (0.0)	0 (0.0)	0 (0.0)	0 (0.0)	0 (0.0)	0 (0.0)	0 (0.0)	0 (0.0)	0 (0.0)	0 (0.0)	0 (0.0)
GDPPR	Haemorrhagic	274100004	Cerebral hemorrhage	800 (0.4)	7195 (27.0)	20 (2.4)	10330 (5.0)	875 (0.4)	10065 (25.7)	25 (0.3)	7415 (5.1)	480 (0.4)	18340 (69.2)	1685 (1.0)	0 (0.0)	60 (0.4)	1950 (12.5)	155 (0.5)	16255 (4.4)	18340 (4.3)
GDPPR	Haemorrhagic	7713009	Intrapontine hemorrhage	190 (0.1)	245 (0.9)	0 (0.0)	265 (0.1)	215 (0.1)	335 (0.9)	0 (0.0)	145 (0.1)	55 (0.0)	700 (2.6)	150 (0.1)	0 (0.0)	0 (0.0)	25 (0.2)	0 (0.0)	665 (0.2)	700 (0.2)
GDPPR	Haemorrhagic	230711001	Thalamic hemorrhage (disorder)	185 (0.1)	475 (1.8)	0 (0.0)	350 (0.2)	230 (0.1)	615 (1.6)	0 (0.0)	170 (0.1)	75 (0.1)	1020 (3.8)	200 (0.1)	0 (0.0)	0 (0.0)	20 (0.1)	0 (0.0)	995 (0.3)	1020 (0.2)
GDPPR	Haemorrhagic	195165005	Basal ganglia hemorrhage	135 (0.1)	1345 (5.0)	0 (0.0)	580 (0.3)	155 (0.1)	1640 (4.2)	0 (0.0)	270 (0.2)	95 (0.1)	2060 (7.8)	355 (0.2)	0 (0.0)	0 (0.0)	35 (0.2)	10 (0.0)	2015 (0.6)	2060 (0.5)
GDPPR	Haemorrhagic	1078001000000105	Haemorrhagic stroke (disorder)	115 (0.1)	895 (3.4)	0 (0.0)	815 (0.4)	155 (0.1)	1105 (2.8)	0 (0.0)	565 (0.4)	50 (0.0)	1825 (6.9)	275 (0.2)	0 (0.0)	0 (0.0)	65 (0.4)	0 (0.0)	1750 (0.5)	1825 (0.4)
GDPPR	Haemorrhagic	75038005	Cerebellar hemorrhage	55 (0.0)	500 (1.9)	0 (0.0)	665 (0.3)	60 (0.0)	780 (2.0)	0 (0.0)	380 (0.3)	35 (0.0)	1220 (4.6)	105 (0.1)	0 (0.0)	0 (0.0)	65 (0.4)	0 (0.0)	1150 (0.3)	1220 (0.3)
GDPPR	Haemorrhagic	52201006	Internal capsule hemorrhage	50 (0.0)	35 (0.1)	0 (0.0)	35 (0.0)	60 (0.0)	40 (0.1)	0 (0.0)	20 (0.0)	15 (0.0)	120 (0.5)	30 (0.0)	0 (0.0)	0 (0.0)	0 (0.0)	0 (0.0)	120 (0.0)	120 (0.0)
GDPPR	Haemorrhagic	230712008	Lacunar hemorrhage (disorder)	30 (0.0)	25 (0.1)	0 (0.0)	25 (0.0)	35 (0.0)	30 (0.1)	0 (0.0)	20 (0.0)	20 (0.0)	85 (0.3)	20 (0.0)	0 (0.0)	0 (0.0)	0 (0.0)	0 (0.0)	85 (0.0)	85 (0.0)
GDPPR	Haemorrhagic	195168007	Intracerebral haemorrhage, intraventricular	25 (0.0)	335 (1.3)	0 (0.0)	800 (0.4)	20 (0.0)	615 (1.6)	0 (0.0)	530 (0.4)	20 (0.0)	1165 (4.4)	80 (0.0)	0 (0.0)	0 (0.0)	65 (0.4)	0 (0.0)	1095 (0.3)	1165 (0.3)
GDPPR	Haemorrhagic	195169004	Intracerebral hemorrhage, multiple localized	10 (0.0)	55 (0.2)	0 (0.0)	110 (0.1)	0 (0.0)	80 (0.2)	0 (0.0)	90 (0.1)	0 (0.0)	175 (0.7)	20 (0.0)	0 (0.0)	0 (0.0)	20 (0.1)	0 (0.0)	155 (0.0)	175 (0.0)
GDPPR	Haemorrhagic	195167002	External capsule hemorrhage	0 (0.0)	0 (0.0)	0 (0.0)	25 (0.0)	0 (0.0)	10 (0.0)	0 (0.0)	20 (0.0)	0 (0.0)	40 (0.2)	0 (0.0)	0 (0.0)	0 (0.0)	0 (0.0)	0 (0.0)	40 (0.0)	40 (0.0)
GDPPR	Haemorrhagic	20908003	Subcortical cerebral hemorrhage (disorder)	0 (0.0)	0 (0.0)	0 (0.0)	85 (0.0)	10 (0.0)	20 (0.1)	0 (0.0)	70 (0.0)	0 (0.0)	100 (0.4)	0 (0.0)	0 (0.0)	0 (0.0)	0 (0.0)	0 (0.0)	100 (0.0)	100 (0.0)
GDPPR	Haemorrhagic	230710000	Lobar cerebral hemorrhage	0 (0.0)	70 (0.3)	0 (0.0)	70 (0.0)	0 (0.0)	90 (0.2)	0 (0.0)	45 (0.0)	0 (0.0)	145 (0.5)	25 (0.0)	0 (0.0)	0 (0.0)	0 (0.0)	0 (0.0)	140 (0.0)	145 (0.0)
GDPPR	Haemorrhagic	49422009	Cortical hemorrhage	0 (0.0)	15 (0.1)	0 (0.0)	110 (0.1)	10 (0.0)	25 (0.1)	0 (0.0)	95 (0.1)	0 (0.0)	130 (0.5)	10 (0.0)	0 (0.0)	0 (0.0)	0 (0.0)	0 (0.0)	130 (0.0)	130 (0.0)
GDPPR	Haemorrhagic	732923001	Hemorrhage of medulla oblongata (disorder)	0 (0.0)	0 (0.0)	0 (0.0)	0 (0.0)	0 (0.0)	0 (0.0)	0 (0.0)	0 (0.0)	0 (0.0)	10 (0.0)	0 (0.0)	0 (0.0)	0 (0.0)	0 (0.0)	0 (0.0)	10 (0.0)	10 (0.0)
GDPPR	Haemorrhagic	95454007	Brain stem hemorrhage (disorder)	0 (0.0)	55 (0.2)	0 (0.0)	155 (0.1)	0 (0.0)	85 (0.2)	0 (0.0)	120 (0.1)	0 (0.0)	215 (0.8)	20 (0.0)	0 (0.0)	0 (0.0)	25 (0.2)	0 (0.0)	185 (0.1)	215 (0.1)
GDPPR	Haemorrhagic	276722003	Intracerebellar and posterior fossa hemorrhage (disorder)	0 (0.0)	25 (0.1)	0 (0.0)	50 (0.0)	0 (0.0)	55 (0.1)	0 (0.0)	20 (0.0)	0 (0.0)	75 (0.3)	0 (0.0)	0 (0.0)	0 (0.0)	0 (0.0)	0 (0.0)	70 (0.0)	75 (0.0)
GDPPR	Haemorrhagic	230709005	Massive supratentorial cerebral hemorrhage (disorder)	0 (0.0)	0 (0.0)	0 (0.0)	0 (0.0)	0 (0.0)	0 (0.0)	0 (0.0)	0 (0.0)	0 (0.0)	0 (0.0)	0 (0.0)	0 (0.0)	0 (0.0)	0 (0.0)	0 (0.0)	0 (0.0)	0 (0.0)
GDPPR	Not otherwise specified	230690007	CVA - Cerebrovascular accident	76530 (39.6)	4495 (16.9)	265 (32.1)	75795 (36.9)	89690 (38.4)	5450 (13.9)	3445 (38.9)	59045 (40.5)	17690 (13.7)	2400 (9.1)	157055 (91.7)	0 (0.0)	1605 (11.1)	660 (4.2)	4340 (13.7)	150730 (41.2)	157055 (36.9)
GDPPR	Not otherwise specified	195216008	Left sided cerebral hemisphere cerebrovascular accident	3005 (1.6)	145 (0.5)	0 (0.0)	2265 (1.1)	3485 (1.5)	155 (0.4)	120 (1.4)	1690 (1.2)	505 (0.4)	70 (0.3)	5420 (3.2)	0 (0.0)	35 (0.2)	10 (0.1)	140 (0.4)	5240 (1.4)	5420 (1.3)
GDPPR	Not otherwise specified	195217004	Right sided CVA	2540 (1.3)	130 (0.5)	10 (1.2)	1890 (0.9)	2945 (1.3)	150 (0.4)	90 (1.0)	1395 (1.0)	440 (0.3)	70 (0.3)	4570 (2.7)	0 (0.0)	35 (0.2)	10 (0.1)	135 (0.4)	4395 (1.2)	4570 (1.1)
GDPPR	Not otherwise specified	230715005	Posterior circulation stroke of uncertain pathology (disorder)	855 (0.4)	10 (0.0)	0 (0.0)	725 (0.4)	940 (0.4)	10 (0.0)	85 (1.0)	570 (0.4)	235 (0.2)	0 (0.0)	1600 (0.9)	0 (0.0)	0 (0.0)	0 (0.0)	10 (0.0)	1580 (0.4)	1600 (0.4)
GDPPR	Not otherwise specified	16371781000119100	Cerebellar stroke (disorder)	510 (0.3)	15 (0.1)	0 (0.0)	675 (0.3)	645 (0.3)	25 (0.1)	25 (0.3)	510 (0.3)	140 (0.1)	15 (0.1)	1200 (0.7)	0 (0.0)	0 (0.0)	0 (0.0)	10 (0.0)	1185 (0.3)	1200 (0.3)
GDPPR	Not otherwise specified	230714009	Anterior circulation stroke of uncertain pathology (disorder)	380 (0.2)	0 (0.0)	0 (0.0)	260 (0.1)	440 (0.2)	0 (0.0)	10 (0.1)	195 (0.1)	100 (0.1)	0 (0.0)	645 (0.4)	0 (0.0)	0 (0.0)	0 (0.0)	20 (0.1)	620 (0.2)	645 (0.2)
GDPPR	Not otherwise specified	230706003	Hemorrhagic cerebral infarction (disorder)	255 (0.1)	970 (3.6)	0 (0.0)	695 (0.3)	380 (0.2)	1125 (2.9)	0 (0.0)	430 (0.3)	125 (0.1)	335 (1.3)	1920 (1.1)	0 (0.0)	15 (0.1)	125 (0.8)	20 (0.1)	1765 (0.5)	1920 (0.5)
GDPPR	Not otherwise specified	195212005	Brainstem stroke syndrome	160 (0.1)	0 (0.0)	0 (0.0)	175 (0.1)	180 (0.1)	10 (0.0)	15 (0.2)	140 (0.1)	35 (0.0)	0 (0.0)	345 (0.2)	0 (0.0)	0 (0.0)	0 (0.0)	15 (0.0)	315 (0.1)	345 (0.1)
GDPPR	Not otherwise specified	230713003	Stroke of uncertain pathology (disorder)	150 (0.1)	0 (0.0)	0 (0.0)	265 (0.1)	160 (0.1)	0 (0.0)	10 (0.1)	245 (0.2)	65 (0.1)	0 (0.0)	420 (0.2)	0 (0.0)	0 (0.0)	0 (0.0)	20 (0.1)	395 (0.1)	420 (0.1)
GDPPR	Not otherwise specified	230708002	Posterior cerebral circulation hemorrhagic infarction (disorder)	65 (0.0)	40 (0.2)	0 (0.0)	40 (0.0)	90 (0.0)	35 (0.1)	0 (0.0)	25 (0.0)	30 (0.0)	10 (0.0)	150 (0.1)	0 (0.0)	0 (0.0)	0 (0.0)	0 (0.0)	145 (0.0)	150 (0.0)
GDPPR	Not otherwise specified	230707007	Anterior cerebral circulation hemorrhagic infarction (disorder)	25 (0.0)	30 (0.1)	0 (0.0)	25 (0.0)	35 (0.0)	25 (0.1)	0 (0.0)	20 (0.0)	20 (0.0)	10 (0.0)	85 (0.0)	0 (0.0)	0 (0.0)	0 (0.0)	0 (0.0)	80 (0.0)	85 (0.0)
GDPPR	Not otherwise specified	275434003	Stroke in the puerperium	0 (0.0)	0 (0.0)	0 (0.0)	0 (0.0)	0 (0.0)	0 (0.0)	0 (0.0)	0 (0.0)	0 (0.0)	0 (0.0)	0 (0.0)	0 (0.0)	0 (0.0)	0 (0.0)	0 (0.0)	0 (0.0)	0 (0.0)
GDPPR	Not otherwise specified	281240008	Extension of cerebrovascular accident (disorder)	0 (0.0)	0 (0.0)	0 (0.0)	0 (0.0)	0 (0.0)	0 (0.0)	0 (0.0)	0 (0.0)	0 (0.0)	0 (0.0)	15 (0.0)	0 (0.0)	0 (0.0)	0 (0.0)	0 (0.0)	10 (0.0)	15 (0.0)
GDPPR	Not otherwise specified	444172003	Recurrent transient cerebral ischemic attack (disorder)	0 (0.0)	0 (0.0)	0 (0.0)	135 (0.1)	0 (0.0)	0 (0.0)	0 (0.0)	135 (0.1)	0 (0.0)	0 (0.0)	145 (0.1)	0 (0.0)	0 (0.0)	0 (0.0)	0 (0.0)	145 (0.0)	145 (0.0)
ONS Deaths	Ischaemic	I63	Cerebral infarction	7130 (3.7)	90 (0.3)	25 (3.0)	7175 (3.5)	9640 (4.1)	195 (0.5)	125 (1.4)	4510 (3.1)	1115 (0.9)	80 (0.3)	1700 (1.0)	11705 (9.6)	14415 (100.0)	465 (3.0)	1215 (3.8)	0 (0.0)	14415 (3.4)
ONS Deaths	Haemorrhagic	I61	Nontraumatic intracerebral hemorrhage	710 (0.4)	5235 (19.6)	10 (1.2)	9660 (4.7)	845 (0.4)	8825 (22.6)	25 (0.3)	5960 (4.1)	100 (0.1)	2245 (8.5)	815 (0.5)	12595 (10.4)	465 (3.2)	15615 (100.0)	665 (2.1)	0 (0.0)	15615 (3.7)
ONS Deaths	Not otherwise specified	I64	Stroke, not specified as haemorrhage or infarction	10975 (5.7)	560 (2.1)	55 (6.7)	20175 (9.8)	14210 (6.1)	785 (2.0)	720 (8.1)	16145 (11.1)	1405 (1.1)	190 (0.7)	4670 (2.7)	25750 (21.2)	1215 (8.4)	665 (4.3)	31760 (100.0)	0 (0.0)	31760 (7.5)
